# Supplementary material for: Costs and effects of interventions targeting frequent presenters to the emergency department: a systematic and narrative review
Source: BMC Emerg Med. 2019 Dec 30;19:83. doi: 10.1186/s12873-019-0296-4 (PMC6937921; doi:10.1186/s12873-019-0296-4)
Supplement: Supplementary file 1 — Additional file 1: Risk of Bias Assessment. [file 12873_2019_296_MOESM1_ESM.xlsx]

## Sheet: Sheet 1- enter fields
	Study design			Participant representativeness			Equivalence of comparison groups
Study	Cohort	Control or comparison group	Pre/ post intervention data	Random assignment of participants to intervention	Random selection of participants for assessment	Follow up rate of more than 80%	Comparison groups equivalent on sociodemographics	Comparison groups equivalent at baseline on outcome measures.
Crane (2012)	Yes	No	Yes	No	No	NA	NA	NA
DeHaven (2012)	Yes	Yes	No	No	No	NR	Yes	Yes
Edgren (2016)	Yes	Yes	No	Yes	No	NR	NR	Yes
Enard (2013)	No	Yes	Yes	No	No	NA	Yes	Yes
Grimmer-Somers (2010)	Yes	No	Yes	No	No	NR	NA	NA
Grover (2018)	No	No	Yes	No	No	NA	NA	NA
Hardin (2017)	Yes	No	Yes	No	No	NA	NA	NA
Lin (2017)	Yes	Yes	No	Yes	No	NR	Yes	Yes
Murphy (2013)	No	No	Yes	No	No	NA	NA	NA
Navratil-Strawn (2014)	No	Yes	Yes	No	No	NA	Yes	Yes
Okin (2000)	Yes	No	Yes	No	No	NR	NA	NA
Reinius (2012)	Yes	Yes	No	Yes	No	NR	No	Yes
Seaberg (2017)	Yes	Yes	Yes	Yes	No	Yes	Yes	Yes
Shumway (2008)	Yes	Yes	No	Yes	No	NR	Yes	Yes
Stokes-Buzzelli (2010)	No	No	Yes	No	No	NA	NA	NA
Tadros (2012)	Yes	No	Yes	No	No	NR	NR	NA

## Sheet: Sheet 2- tool explained
Risk of bias tool domains	Items	Response
Study design	1. Cohort	Yes, No
	2. Control or comparison group	Yes, No
	3. Pre/ post intervention data	Yes, No
Participant representativeness	4. Random assignment of participants to intervention	Yes, No, NA
	5. Random selection of participants for assessment	Yes, No
	6. Follow up rate of more than 80%	Yes, No, NA, NR
Equivalence of comparison groups	7. Comparison groups equivalent on sociodemographics	Yes, No, NA, NR
	8. Comparison groups equivalent at baseline on outcome measures.	Yes, No, NA, NR
NR= not reported
NA= not applicable
